# Supplementary material for: The Occurrence, Distribution, and Toxicity of High-Risk Ciguatera Fish Species (Grouper and Snapper) in Kiritimati Island and Marakei Island of the Republic of Kiribati
Source: Toxins (Basel). 2022 Mar 15;14(3):208. doi: 10.3390/toxins14030208 (PMC8952361; doi:10.3390/toxins14030208)
Supplement: Supplementary file 1 [file toxins-14-00208-s001.zip]

Archive with 1 entries (1 files):
- toxins-1598730-supplementary.pdf
